# Supplementary material for: Differentially methylated and expressed genes in familial type 1 diabetes
Source: Sci Rep. 2022 Jun 30;12:11045. doi: 10.1038/s41598-022-15304-5 (PMC9247163; doi:10.1038/s41598-022-15304-5)
Supplement: Supplementary file 7 — Supplementary Information 7. [file 41598_2022_15304_MOESM7_ESM.xlsx]

## Sheet: TableS2
Supplemental Table S2. Unique differentially methylated 84 genes across the three familial T1D.
EIF1B-AS1
BOC
MIR4797
LINC01262
LINC01950
LOC102467226
CDYL
CD164
ICA1
ABCA13
LOC105377777
SARAF
FUT10
VIRMA
MMP26
SYT13
CEP164
LINC02292
ZNF423
LOC101928266
CDRT15P1
SIGLEC17P
ZIK1
LINC01597
TIMP3
FMNL2
WDR91
KMT2C
LOC401478
LOC730098
PLEKHG7
DRAM1
GPR68
USP22
CNP
LINC01858
CDPF1
MIR12136
MTRNR2L2
SNHG28
LINC00566
CCNL1
YAP1
LINC01310
RYBP
EXT1
LINC00513
TMEM186
CDK20
CLUHP3
ACTE1P
KBTBD11-OT1
FAM86C1P
PPP1R17
ST3GAL6
PCDHGB6
LOC400682
CIAO3
FGF1
NLRP5
ZNF733P
CCT7
RAB6C-AS1
PRPSAP1
MIR548N
FAM24A
LYZL1
LINC01861
LINGO2
ZNF778
LINC02145
TEX41
OLFM2
PIK3CG
TGIF1
VGLL4
AMOTL2
MIR595
LINC01599
TMEM170B
RANBP3
CCDC180
ZNF274
MAPK4
